# Supplementary material for: Global Variability in Reported Mortality for Critical Illness during the 2009-10 Influenza A(H1N1) Pandemic: A Systematic Review and Meta-Regression to Guide Reporting of Outcomes during Disease Outbreaks
Source: PLoS One. 2016 May 12;11(5):e0155044. doi: 10.1371/journal.pone.0155044 (PMC4865181; doi:10.1371/journal.pone.0155044)
Supplement: S3 File — (XLSX) [file pone.0155044.s003.xlsx]

## Sheet: All studies
Author	Journal	Publicationyr	Duplicate	Database	BestnonselectedstudyCountry	Studyformetaregression	Typeofstudy	NOSselection	NOScomparability	NOSoutcome	NOStotal	SpecificICUpopulation	StartDate	StopDate	MedianDate	Hemisphere	Continent	Country	LDCstatus	Developingregion	Multi_Singlecenter	Totalpatients	H1N1Confirmedno	H1N1confirmedPercent	ProbableH1N1no	ProbableH1N1percent	SuspectedH1N1no	SuspectedH1N1percent	AdultsorPeds	Adultsnumber	Adultpercent	Pedsnumber	Pedspercent	Agemean	AgeStDev	AgeMedian	Ageiqr1	AgeIqr3	Female	Femalepercent	APACHEIImean	APACHEIISTdev	APACHEIIMEdian	APACHEIIIQR1	APACHEIIIQR3	SOFAmean	SOFAstdev	SOFAmedian	SOFAIQR1
Gordon	CID	2011	Y	.	N	N	Case Series	2	0	3	5	mech vent	2009-06-24	2009-11-08	2009-08-30	S	Australia	Australia	High income Economy	Australia	S	5	5	100	0	0	0	0	A	5	100	0	0	33.8	.	.	.	.	2	40	.	.	.	.	.	.	.	.
Power	Critical Care and Resuscitation	2011	Y	.	N	N	Case Series	2	0	3	5	non conventional	2009-07-01	2009-12-31	2009-09-30	S	Australia	Australia	High income Economy	Australia	S	5	5	100	0	0	0	0	A	5	100	0	0	32	.	.	.	.	3	60	.	.	.	.	.	.	.	.
Nair	Intensive Care Med	2011	Y	.	N	N	Case Series	2	0	3	5	non conventional	2009-06-01	2009-09-30	2009-07-30	S	Australia	Australia	High income Economy	Australia	M	12	10	83	2	17	.	.	A	12	100	0	0	.	.	.	.	.	.	.	.	.	.	.	.	.	.	.	.
Hammond	Anaesth Intensive Care	2011	Y	Y	N	N	Cohort	3	1	3	7	crit ill	2009-07-06	2009-08-02	2009-07-30	S	Australia	Australia	High income Economy	Australia	S	17	.	.	.	.	.	.	A	17	100	0	0	48.2	13.6	.	.	.	.	59	20.3	5.8	.	.	.	.	.	.
Leen	Intensive Care and Critical Care Nursing	2010	Y	.	N	N	Cohort	3	1	3	7	crit ill	2009-06-23	2009-09-15	2009-07-30	S	Australia	Australia	High income Economy	Australia	S	31	31	100	0	0	0	0	A	31	100	0	0	42	15	.	.	.	.	65	18.8	8.5	.	.	.	7	4.2	.	.
Bedford	Critical Care and Resuscitation	2011	Y	.	N	N	Cohort	3	2	3	8	crit ill	2009-06-01	2009-10-31	2009-08-15	S	Australia	Australia	High income Economy	Australia	S	23	23	100	0	0	0	0	A	23	100	0	0	.	.	48	39	55	9	39	.	.	17	3	21	.	.	.	.
Chang	MJA	2010	Y	.	N	N	Cohort	3	2	3	8	crit ill	2009-06-17	2009-07-31	2009-06-30	S	Australia	Australia	High income Economy	Australia	S	10	10	100	0	0	0	0	A	10	100	0	0	.	.	.	.	.	.	.	.	.	.	.	.	.	.	.
ANZIC Influenza Investigators	JAMA	2009	Y	Y	N	N	Cohort	2	1	2	5	non conventional	2009-06-01	2009-08-31	2009-07-15	S	Australia	Australia/NZ	High income Economy	Australia	M	61	53	87	.	.	.	.	A	61	100	0	0	.	.	36	27	45	32	52	.	.	.	.	.	.	.	.	.
ANZIC Influenza Investigators	N Engl J Med	2009	Y	Y	N	N	Cohort	3	1	2	6	crit ill	2009-06-01	2009-08-31	2009-07-15	S	Australia	Australia/NZ	High income Economy	Australia	M	722	722	100	0	0	0	0	B	.	.	.	.	.	.	40	26	54	376	52	.	.	.	.	.	.	.	.
ANZIC Influenza Investigators	JAMA	2009	Y	Y	N	N	Cohort	3	1	2	6	crit ill	2009-06-01	2009-08-31	2009-07-15	S	Australia	Australia/NZ	High income Economy	Australia	M	133	107	80	.	.	.	.	A	133	100	0	0	.	.	44	31	54	70	53	.	.	.	.	.	.	.	.	.
Boots	Anaesth Intensive Care	2011	Y	Y	N	N	Cohort	2	2	3	7	HFOV	2009-06-01	2009-08-31	2009-07-15	S	Australia	Australia/NZ	High income Economy	Australia	M	22	22	100	0	0	0	0	B	17	71	5	19	.	.	31	7	43	14	64	.	.	.	.	.	.	.	.
Ville Pettila	Intensive Care Med	2011	Y	Y	N	N	Cohort	2	2	3	7	crit ill	2009-06-01	2009-08-31	2009-07-15	S	Australia	Australia/NZ	High income Economy	Australia	M	211	211	100	0	0	0	0	A	211	100	0	0	.	.	47	34	56	103	49	.	.	.	.	.	.	.	.
ANZIC Influenza Investigators	BMJ	2010	Y	Y	N	N	Cohort	2	2	3	7	crit ill	2009-06-01	2009-08-31	2009-07-15	S	Australia	Australia/NZ	High income Economy	Australia	M	64	64	100	0	0	0	0	A	64	100	0	0	.	.	27	16	42	64	100	.	.	.	.	.	.	.	.
Yung	Pediatrics	2011	Y	Y	N	N	Cohort	3	2	3	8	crit ill	2009-06-01	2009-08-31	2009-07-15	S	Australia	Australia/NZ	High income Economy	Australia	M	83	83	100	0	0	0	0	P	0	0	83	100	.	.	3	1	8	44	53	.	.	.	.	.	.	.	.
ANZIC Influenza Investigators	Crit Care	2011	N	Y	Y	Y	Cohort	3	2	3	8	crit ill	2009-06-01	2009-10-15	2009-08-15	S	Australia	Australia/NZ	High income Economy	Australia	M	921	921	100	0	0	0	0	A	921	100	0	0	.	.	39.8	27	53	498	54	.	.	.	.	.	.	.	.	.
ANZIC Influenza Investigators	Crit Care	2011	N	Y	Y	Y	Cohort	3	2	3	8	crit ill	2010-06-01	2010-10-15	2010-08-15	S	Australia	Australia/NZ	High income Economy	Australia	M	283	283	100	0	0	0	0	A	283	100	0	0	.	.	42	28	53	134	47	.	.	.	.	.	.	.	.	.
Liu	Chin Med J	2011	N	.	N	N	Cohort	2	1	2	5	mech vent	2009-11-11	2010-01-05	2009-12-15	N	Asia	China	Upper Middle income Economy	East Asia and Pacific	S	23	23	100	0	0	0	0	A	23	100	0	0	.	.	.	.	.	.	.	.	.	.	.	.	.	.	.	.
Hou	Artif Organs	2012	N	.	N	Y	Cohort	2	1	3	6	non conventional	2009-11-01	2010-01-01	2009-12-15	N	Asia	China	Upper Middle income Economy	East Asia and Pacific	S	9	9	100	0	0	0	0	A	9	100	0	0	31.2	11.5	.	21	59	4	45	.	.	.	.	.	.	.	.	.
Ismail	Emerging Infectious Diseases	2011	N	.	N	N	Cohort	2	1	3	6	crit ill	2009-06-18	2010-03-01	2009-10-30	N	Asia	Malaysia	Upper Middle income Economy	East Asia and Pacific	M	134	134	100	0	0	0	0	P	0	0	134	100	.	.	.	.	.	.	.	.	.	.	.	.	.	.	.	.
Han	CID	2011	N	.	N	N	Cohort	2	2	3	7	crit ill	2009-10-20	2009-11-30	2009-10-30	N	Asia	China	Upper Middle income Economy	East Asia and Pacific	M	38	38	100	0	0	0	0	B	.	.	.	.	.	.	43	3	75	.	.	.	.	.	.	.	.	.	.	.
Zhang	BMC Infectious Diseases	2012	N	.	N	N	Cohort	2	2	3	7	crit ill	2009-09-01	2009-12-31	2009-10-30	N	Asia	China	Upper Middle income Economy	East Asia and Pacific	M	246	.	.	.	.	.	.	A	246	100	0	0	.	.	.	.	.	.	.	.	.	.	.	.	.	.	.	.
Zhang	Can J Infec Dis Med Microbiology	2012	N	.	N	N	Cohort	2	2	3	7	crit ill	2009-09-21	2010-01-12	2009-11-15	N	Asia	China	Upper Middle income Economy	East Asia and Pacific	S	18	.	.	.	.	.	.	P	0	0	18	100	.	.	3	1	6	.	.	.	.	.	.	.	.	.	.	.
Ni	Acta Cardiol	2011	N	.	N	N	Cohort	2	2	3	7	crit ill	2009-07-01	2010-01-01	2009-10-15	N	Asia	China	Upper Middle income Economy	East Asia and Pacific	S	22	22	100	0	0	0	0	A	22	100	0	0	42.73	3.94	.	.	.	5	.	.	.	.	.	.	.	.	.	.
Zhao	European Journal of Radiology	2011	N	.	N	N	Cohort	2	1	3	7	crit ill	2009-11-01	2009-12-01	2009-11-30	N	Asia	China	Upper Middle income Economy	East Asia and Pacific	S	29	29	100	0	0	0	0	P	0	0	29	100	.	.	5	1	11	6	21	.	.	.	.	.	.	.	.	.
Chan	Hong Kong Medical Journal	2010	N	N	N	Y	Cohort	2	1	3	6	non conventional	2009-05-01	2010-02-28	2009-09-30	N	Asia	Hong Kong	High income Economy	East Asia and Pacific	M	7	7	100	0	0	0	0	A	7	100	0	0	44	8	.	.	.	5	71	17	3	.	.	.	.	.	.
Ukimura	Circulation Journal	2010	Y	.	N	Y	Case Series	2	1	3	6	crit ill	2009-08-01	2010-02-01	2009-11-15	N	Asia	Japan	High income Economy	East Asia and Pacific	M	15	15	100	0	0	0	0	B	13	87	2	13	.	.	.	.	.	6	40	.	.	.	.	.	.	.	.	.
Uchimura	J Infect Chemother	2012	N	.	N	N	Case Series	2	1	3	6	mech vent	2009-08-01	2009-12-31	2009-10-15	N	Asia	Japan	High income Economy	East Asia and Pacific	S	31	.	.	.	.	.	.	P	0	0	31	100	.	.	7	1	10	9	.	.	.	.	.	.	.	.	.	.
Okumura	Journal of Clinical Virology	2013	Y	Y	N	N	Case Series	2	1	3	6	mech vent	2009-05-01	2010-03-01	2009-10-15	N	Asia	Japan	High income Economy	East Asia and Pacific	M	20	20	100	0	0	0	0	P	0	0	20	100	.	.	3.75	1	11	7	.	.	.	.	.	.	.	.	.	.
Kobayashi	Pediatrics International	2012	Y	.	N	N	Cohort	3	1	3	7	crit ill	2009-08-01	2010-03-31	2009-11-30	N	Asia	Japan	High income Economy	East Asia and Pacific	M	16	16	100	0	0	0	0	P	0	0	16	100	.	.	.	.	.	4	25	.	.	.	.	.	.	.	.	.
Tokuhira	Pediatr Crit Care Med	2012	Y	Y	N	N	Cohort	3	2	3	8	mech vent	2009-07-01	2010-03-01	2009-11-15	N	Asia	Japan	High income Economy	East Asia and Pacific	M	81	74	91	0	0	7	9	P	0	0	81	100	6.25	4.5	.	.	.	26	32	.	.	.	.	.	.	.	.	.
Champunot	Japanese Journal of Infectious Diseases	2010	N	N	Y	Y	Cohort	3	1	3	7	crit ill	2009-07-08	2009-10-13	2009-08-30	N	Asia	Thailand	Upper Middle income Economy	East Asia and Pacific	S	13	13	100	0	0	0	0	A	13	100	0	0	.	.	.	.	.	.	.	.	.	.	.	.	.	.	.
Wijaya	Singapore Med J	2011	N	.	N	Y	Case Series	2	1	3	6	mech vent	2009-04-01	2010-05-01	2009-10-30	N	Asia	Singapore	High income Economy	East Asia and Pacific	S	5	5	100	0	0	0	0	A	5	100	0	0	47	.	.	.	.	1	20	11.4		.	.	.	.	.	.	.
Chien	Ann Acad Med Singapore	2010	N	.	Y	Y	Case Series	2	1	3	6	crit ill	2009-07-01	2009-08-01	2009-07-30	N	Asia	Singapore	High income Economy	East Asia and Pacific	S	12	12	100	0	0	0	0	A	12	100	0	0	.	.	.	.	.	6	50	15.4	7.5	.	.	.	.	.	.
Subramony	Ann Acad Med Singapore	2010	N	.	Y	Y	Cohort	3	1	3	7	crit ill	2009-06-01	2009-09-01	2009-07-30	N	Asia	Singapore	High income Economy	East Asia and Pacific	M	92	92	100	0	0	0	0	B	78	85	14	15	.	.	44	23	53	46	50	.	.	.	.	.	.	.	.	.
Siau	Singapore Med J	2010	N	.	N	Y	Cohort	3	2	3	8	mech vent	2009-06-01	2009-09-01	2009-07-30	N	Asia	Singapore	High income Economy	East Asia and Pacific	S	12	12	100	0	0	0	0	A	12	100	0	0	.	.	46	27	66	7	58	12.7	9.1	.	.	.	.	.	.	.
Kim	ANTIMICROBIAL AGENTS AND CHEMOTHERAPY	2011	y	Y	N	N	Cohort	2	2	3	7	mech vent	2009-09-01	2010-02-01	2009-11-30	N	Asia	South Korea	High income Economy	East Asia and Pacific	M	24	24	100	0	0	0	0	A	24	100	0	0	63.5	18.9	.	.	.	10	42	22.5	6.7	.	.	.	8.1	2.3	.	.
Hong	Epidemiology and Infection	2012	N	Y	Y	Y	Cohort	3	2	3	8	crit ill	2009-09-01	2010-02-01	2009-11-30	N	Asia	South Korea	High income Economy	East Asia and Pacific	M	245	245	100	0	0	0	0	A	245	100	0	0	55.3	18.4	.	.	.	111	45	19.1	8.4	.	.	.	7.7	3.7	.	.
Oh	Journal of Critical Care	2013	y	Y	N	N	Cohort	3	2	3	8	mech vent	2009-09-01	2010-02-01	2009-11-30	N	Asia	South Korea	High income Economy	East Asia and Pacific	M	104	104	100	0	0	0	0	A	104	100	0	0	55.1	18.3	.	.	.	46	44	23	6.9	.	.	.	9.7	3	.	.
Choi	Tuberc Respir Dis	2011	N	.	N	N	Cohort	3	2	3	8	crit ill	2009-08-01	2009-12-01	2009-10-15	N	Asia	South Korea	High income Economy	East Asia and Pacific	S	27	27	100	0	0	0	0	A	27	100	0	0	.	.	59	41	67	8	30	.		17	11.5	24	.	.	.	.
Kim	Am J Respir Crit Care Med	2011	y	Y	N	N	Cohort	3	2	3	8	crit ill	2009-09-01	2010-02-01	2009-11-30	N	Asia	South Korea	High income Economy	East Asia and Pacific	M	107	107	100	0	0	0	0	A	107	100	0	0	56.9	17.2	.	.	.	47	43	21.2	7.7	.	.	.	8.3	3.7	.	.
Jung	Journal of Critical Care	2011	y	Y	N	N	Cohort	3	2	3	8	crit ill	2009-09-01	2010-02-01	2009-11-30	N	Asia	South Korea	High income Economy	East Asia and Pacific	M	50	50	100	0	0	0	0	A	50	100	0	0	.	.	66	53	73	24	48	25.1	7	.	.	.	10.6	3	.	.
Bai	Chest	2011	N	N	N	N	Cohort	3	2	3	8	crit ill	2009-10-26	2010-01-23	2009-11-30	N	Asia	China	Upper Middle income Economy	East Asia and Pacific	S	33	.	.	.	.	.	.	A	33	100	0	0	.	.	46	14.75	.	13	39	.	.	11	9	13	.	.	.	.
Liu	Journal of Postgraduate Medicine	2011	N	.	N	N	Cohort	3	2	3	8	crit ill	2009-11-01	2010-01-30	2009-12-15	N	Asia	China	Upper Middle income Economy	East Asia and Pacific	S	8	8	100	0	0	0	0	A	8	100	0	0	.	.	.	.	.	.	.	.	.	.	.	.	.	.	.	.
Deng	J Zhejiang Univ.Sci B	2012	N	.	N	N	Cohort	3	2	3	8	crit ill	2009-09-01	2009-12-31	2009-10-30	N	Asia	China	Upper Middle income Economy	East Asia and Pacific	S	26	26	100	0	0	0	0	B	.	.	.	.	40.4	18.4	.	5	70	7	27	.	.	.	.	.	.	.	.	.
Chien	Journal of Infection	2010	N	N	N	Y	Cohort	3	1	3	7	mech vent	2009-07-02	2009-08-29	2009-07-30	N	Asia	Taiwan	High income Economy	East Asia and Pacific	M	22	22	100	0	0	0	0	B	17	77	5	23	.	.	33	5	73	9	41	.	.	.	.	.	.	.	4	0
Yu	CID	2011	Y	Y	Y	Y	Cohort	4	2	3	9	crit ill	2009-09-01	2010-02-28	2009-11-30	N	Asia	China	Upper Middle income Economy	East Asia and Pacific	M	3797	3797	100	0	0	0	0	A	3797	100	0	0	.	.	28	14.47	.	1709	45	.	.	.	.	.	.	.	.	.
Wu	Chin Jour of Critical Care Medicine	2010	Y	N	N	Y	Cohort	3	1	2	6	mech vent	2009-09-19	2009-11-17	2009-10-15	N	Asia	China	Upper Middle income Economy	East Asia and Pacific	S	9	9	100	0	0	0	0	A	9	100	0	0	48	.	.	.	.	3	33	.	.	.	.	.	.	.	.	.
Sun	Chin Jour of Critical Care Medicine	2010	Y	N	N	N	Cohort	3	1	2	6	mech vent	.	.	.	N	Asia	China	Upper Middle income Economy	East Asia and Pacific	S	18	9	50	9	50	0	0	A	18	100	0	0	37.1	.	.	.	.	10	56	24	6.8	.	.	.	.	.	.	.
Celjuska-Tosev	Infectoloski Glasnik	2010	N	N	Y	y	Cohort	2	2	3	7	crit ill	2009-07-01	2010-03-31	2009-11-15	N	Europe	Croatia	High income Economy	Eastern Europe	S	68	68	100	0	0	0	0	B	.	.	.	.	.	.	.	.	.	.	.	.	.	.	.	.	.	.	.	.
Kojicic	Croat Med J	2012	N	N	Y	Y	Cohort	2	2	3	7	mech vent	2009-11-01	2010-03-01	2010-12-31	N	Europe	Bosnia/ Serbia	Upper Middle income Economy	Eastern Europe	M	50	50	100	0	0	0	0	A	50	100	0	0	.	.	43	35	54	19	38	19	11	.	.	.	8	4	.	.
Canak	Vojnosanit pregl	2013	N	N	Y	Y	Cohort	2	2	3	7	crit ill	2009-10-01	2010-02-01	2009-12-15	N	Europe	Serbia	Upper Middle income Economy	Eastern Europe	S	13	.	.	.	.	.	.	A	13	100	0	0	28	.	.	.	.	.	.	.	.	.	.	.	.	.	.	.
Djordjevic	Srp Arh Celok Lek	2012	N	N	Y	Y	Cohort	2	2	3	7	crit ill	.	.	.	N	Europe	Serbia	Upper Middle income Economy	Eastern Europe	S	14	14	100	0	0	0	0	A	14	100	0	0	41.6	13.1	.	.	.	6	43	.	.	.	.	.	.	.	.	.
Vidovic	Acta Medica Salinaina	2011	N	N	Y	y	Cohort	3	1	3	7	crit ill	2009-11-23	2010-03-15	2009-12-30	N	Europe	Bosnia	Upper Middle income Economy	Eastern Europe	S	20	20	100	0	0	0	0	A	20	100	0	0	43.35	.	.	.	.	4	20	.	.	.	.	.	.	.	.
Hagau	Crit Care	2010	N	N	N	Y	Cohort	3	2	3	8	mech vent	2009-10-01	2010-02-01	2009-12-15	N	Europe	Romania	Upper Middle income Economy	Eastern Europe	S	21	21	100	0	0	0	0	A	21	100	0	0	.	.	42	33	55	12	57	15.14	6.36	.	.	.	6.1	3.29	.
Sertogullarindan	African Health Sciences	2011	N	.	Y	Y	Case Series	3	2	3	8	crit ill	2009-11-01	2009-12-01	2009-11-30	N	Europe	Turkey	Upper Middle income Economy	Eastern Europe	S	20	20	100	0	0	0	0	B	.	.	.	.	.	.	35	15	72	10	50	.		.	.		.	.	.	.
Teke	Int J Med Sci	2011	N	.	Y	Y	Cohort	3	2	3	8	crit ill	2009-11-01	2009-12-01	2009-11-30	N	Europe	Turkey	Upper Middle income Economy	Eastern Europe	M	61	45	74	0	0	16	27	A	61	100	0	0	41	15.7	.	.	.	33	54	18.7	6.3	.	.	.	.	.	.
Adiguzel	Tüberküloz ve Toraks Dergisi	2010	N	.	N	Y	Cohort	3	2	3	8	mech vent	2009-11-01	2009-12-01	2009-11-30	N	Europe	Turkey	Upper Middle income Economy	Eastern Europe	S	19	7	37	3	16	9	47	A	19	100	0	0	41.6	11.9	.	.	.	10	53	.	.	13	7	20	.	.	4	1
Kendirli	Pediatr Crit Care Med	2012	N	.	N	N	Cohort	3	2	3	8	crit ill	2009-11-01	2009-12-01	2009-11-30	N	Europe	Turkey	Upper Middle income Economy	Eastern Europe	M	83	83	100	0	0	0	0	P	0	0	83	100	.	.	3.5	1	17	41	50	.	.	.	.	.	.	.	.	.
Bantar	CID	2009	N	N	N	N	Case Series	2	0	2	4	crit ill	2009-06-24	2009-07-08	2009-06-30	S	South America	Argentina	Upper Middle income Economy	Latin America and Caribbean	S	7	7	100	0	0	0	0	A	7	100	0	0	46.2	14.9	.	.	.	1	14	.	.	.	.	.	.	.	.	.
Caprotta	Ann Pediatr	2010	N	N	N	N	Case Series	2	0	3	5	mech vent	2009-06-01	2009-08-01	2009-07-15	S	South America	Argentina	Upper Middle income Economy	Latin America and Caribbean	S	20	20	100	0	0	0	0	P	0	0	20	100	.	.	.	.	.	.	.	.	.	.	.	.	.	.	.	.
Perez-Padilla,	N Engl J Med	2009	Y	.	N	Y	Case Series	2	1	2	5	mech vent	2009-03-01	2009-04-01	2009-03-30	N	North America	Mexico	Upper Middle income Economy	Latin America and Caribbean	M	18	18	100	0	0	0	.	B	.	.	.	.	.	.	38	0.75	61	9	50	.	.	14	4	32	.	.	6	1
Farias	Intensive Care Med	2010	Y	Y	N	N	Cohort	2	1	3	6	crit ill	2009-06-15	2009-07-31	2009-06-30	S	South America	Argentina	Upper Middle income Economy	Latin America and Caribbean	M	147	147	100	0	0	0	0	P	0	0	147	100	.	.	1	1	5	62	42	.	.	.	.	.	.	.	.	.
Quispe-Laime	Intensive Care Med	2009	Y	N	N	N	Cohort	2	1	3	6	crit ill	2009-06-24	2009-07-12	2009-06-30	S	South America	Argentina	Upper Middle income Economy	Latin America and Caribbean	S	13	8	62	.	.	5	40	A	8	100	0	0	39.5	12.8	.	.	.	4	31	12.1	4.3	.	.	.	5.9	1.6	.	.
Torres	CID	2010	N	N	Y	Y	Cohort	2	2	3	7	crit ill	2009-05-17	2009-07-17	2009-06-15	S	South America	Chile	High income Economy	Latin America and Caribbean	S	11	11	100	0	0	0	0	B	2	18	9	82	.	.	.	.	.	.	.	.	.	.	.	.	.	.	.	.
Riquelme	Eur Resp Journal	2010	N	N	N	Y	Cohort	2	2	3	7	crit ill	2009-05-29	2009-07-07	2009-06-15	S	South America	Chile	High income Economy	Latin America and Caribbean	S	22	22	100	0	0	0	0	A	22	100	0	0	.	.	.	.	.	.	.	15.5	6.5	.	.	.	.	.	.	.
Cornejo	Minerva Anestesiol	2011	N	N	N	Y	Cohort	3	2	3	8	mech vent	2009-06-13	2009-08-27	2009-07-15	S	South America	Chile	High income Economy	Latin America and Caribbean	S	19	19	100	0	0	0	0	A	19	100	0	0	41	13	.	.	.	10	53	16	7	.	.	.	8	4	.
Trimarchi	J Nephrol	2010	Y	N	N	N	Cohort	2	2	3	7	crit ill	2009-05-01	2009-07-30	2009-06-15	S	South America	Argentina	Upper Middle income Economy	Latin America and Caribbean	S	22	22	100	0	0	0	0	A	22	100	0	0	52.91	18.89	.	.	.	11	50	22.09	9.98	.	.	.	7.32	4.22	.	.
Estenssoro	Am J Respir Crit Care Med	2010	N	Y	N	Y	Cohort	3	1	3	7	mech vent	2009-06-06	2009-08-28	2009-07-15	S	South America	Argentina	Upper Middle income Economy	Latin America and Caribbean	M	337	132	39		8	177	53	A	337	100	0	0	47	17	.	.	.	188	56	18	7	.	.	.	.	.	.	.
Ríos	Crit Care	2011	Y	Y	N	N	Cohort	3	1	3	7	mech vent	2009-06-06	2009-08-28	2009-07-15	S	South America	Argentina	Upper Middle income Economy	Latin America and Caribbean	M	178	178	100	0	0	0	0	A	178	100	0	0	44	15	.	.	.	82	45	18	7	.	.	.	.	.	4	5
Torres	Pediatr Crit Care Med	2012	Y	Y	N	N	Cohort	3	1	3	7	crit ill	2009-05-15	2009-07-31	2009-06-15	S	South America	Argentina	Upper Middle income Economy	Latin America and Caribbean	M	142	90	63	.	.	52	37	P	0	0	142	100	.	.	2	1	1	56	46	.	.	.	.	.	.	.	.	.
Aquino-Esperanza,	Medicina	2010	Y	N	Y	N	Cohort	3	1	3	7	crit ill	2009-06-01	2009-07-30	2009-06-30	S	South America	Argentina	Upper Middle income Economy	Latin America and Caribbean	S	17	17	100	0	0	0	0	A	17	100	0	0	.	.	54	36	67	.	.	.	.	20	14	28	.	.	7	6
Duarte	Rev Bras Ter Intensiva	2009	N	.	N	Y	Cohort	3	1	3	7	mech vent	2009-07-18	2009-08-21	2009-07-30	S	South America	Brazil	Upper Middle income Economy	Latin America and Caribbean	M	63	37	59	26	41	.	.	B	.	.	.	.	35	.	.	.	.	29	56	.	.	.	.	.	.	.	.
Hajjar	Annals of Oncology	2010	N	.	N	Y	Cohort	2	2	3	7	crit ill	2009-06-01	2009-11-30	2009-08-30	S	South America	Brazil	Upper Middle income Economy	Latin America and Caribbean	S	8	8	100	0	0	0	0	A	8	100	0	0	.	.	58	55	65	4	50	.	.	24	.	.	.	.	10	.
Paredes	Med Intensiva	2010	N	N	N	Y	Cohort	3	1	3	7	mech vent	2009-07-12	.	2009-07-15	S	South America	Ecuador	Upper Middle income Economy	Latin America and Caribbean	S	24	0	0	0	0	24	100	A	24	100	0	0	41.1	14.8	37	29	54	11	48	18.8	5.1	18	15	23	.	.	.	.
Sasbon	Pediatr Crit Care Med	2011	Y	N	N	N	Cohort	3	2	3	8	crit ill	2009-06-01	2009-07-16	2009-06-30	S	South America	Argentina	Upper Middle income Economy	Latin America and Caribbean	S	30	30	100	0	0	0	0	P	0	0	30	100	.	.	2.5	1	10	17	57	.	.	.	.	.	.	.	.	.
Paiva	Clinics	2012	N	.	Y	Y	Cohort	3	2	3	8	crit ill	2009-08-01	2009-11-01	2009-09-30	S	South America	Brazil	Upper Middle income Economy	Latin America and Caribbean	S	12	12	100	0	0	0	0	A	12	100	0	0	37.5	21.6	.	.	.	6	50	14.5	11	.	.	.	6	6	.	.
Abdulkader	Clin J Am Soc Nephrol	2010	N	.	N	Y	Cohort	3	2	3	8	crit ill	2009-07-01	2009-08-31	2009-07-30	S	South America	Brazil	Upper Middle income Economy	Latin America and Caribbean	S	25	25	100	0	0	0	0	A	25	100	0	0	44	17	.	.	.	12	48	17	5	.	.	.	.	.	.
Domınguez.Cherit	JAMA	2009	N	.	Y	Y	Cohort	3	2	3	8	crit ill	2009-03-01	2009-06-01	2009-04-30	N	North America	Mexico	Upper Middle income Economy	Latin America and Caribbean	M	58	29	50	14	24	15	26	B	56	96	2	4	.	.	44	3	83	31	53	20.1	11.9	.	.	.	9	4.3	.
Gómez-Gómez	Emerging Infectious Diseases	2010	N	.	N	Y	Cohort	3	2	3	8	mech vent	2009-04-01	2009-05-01	2009-04-30	N	North America	Mexico	Upper Middle income Economy	Latin America and Caribbean	M	18	18	100	0	0	0	0	A	18	100	0	0	.	.	.	.	.	.	.	.	.	17	8	32	.	.	9	5
Bagnulo	International Journal of Infectious Diseases	2010	N	N	Y	Y	Case Series	2	1	2	5	crit ill	.	.	.	S	South America	Uruguay	High income Economy	Latin America and Caribbean	M	100	60	60	.	.	40	40	A	100	100	0	0	45	16.8	.	.	.	.	.	.	.	.	.	.	.	.	.
Nin	Journal of Critical Care	2011	N	N	N	N	Cohort	3	2	2	7	mech vent	2009-06-01	2009-09-30	2009-07-30	S	South America	Chile/Uruguay	Upper Middle income Economy	Latin America and Caribbean	M	96	77	80	19	20	0	0	A	96	100	0	0	45	14	.	.	.	42	44	18	8	.	.	.	5.8	2.2	.	.
Nin	Intensive Care Medicine	2011	Y	N	N	Y	Cohort	3	2	2	7	crit ill	2009-05-01	2009-09-30	2009-07-15	S	South America	Argentine/Uruguay/ Chile	Upper Middle income Economy	Latin America and Caribbean	M	43	.	.	.	.	.	.	A	43	100	0	0	46	13	.	.	.	13	28	20	7	.	.	.	.	.	.	.
Curcio	Journal of Chemotherapy	2010	Y	Y	N	Y	Cohort	2	2	3	7	crit ill	2009-06-10	2009-09-15	2009-07-31	S	South America	6 countires	NA	Latin America and Caribbean	M	59	59	100	0	0	0	0	A	59	100	0	0	45.6	.	.	.	.	30	51	18	.	.	.	.	.	.	.	.
Bahloul	American Journal of Emergency Medicine	2010	N	.	N	Y	Case Series	2	1	3	6	mech vent	.	.	.	N	Africa	Tunisia	Upper Middle income Economy	Middle East and North Africa	S	5	5	100	0	0	0	0	B	3	60	2	40	23.4	15.4	19	28	.	4	80	.	.	.	.	.	.	.	.
Kopel	Emerging Infectious Diseases	2010	N	.	Y	Y	Cohort	3	2	3	8	crit ill	2009-07-01	2009-10-01	2009-08-30	N	Asia	Israel	High income Economy	Middle East and North Africa	M	17	.	.	.	.	.	.	B	.	.	.	.	.	.	44	13	72	5	29	.	.	.	.	.	.	.	.
Zimmerman	BMC Infectious Diseases	2010	N	.	Y	Y	Cohort	3	2	3	8	crit ill	2009-05-01	2009-12-01	2009-08-30	N	Asia	Israel	High income Economy	Middle East and North Africa	S	17	17	100	0	0	0	0	A	17	100	0	0	.	.	.	.	.	.	.	.	.	.	.	.	.	.	.
Shlomai	IMAJ	2010	N	.	Y	Y	Cohort	3	2	3	8	crit ill	2009-07-01	2009-08-01	2009-07-30	N	Asia	Israel	High income Economy	Middle East and North Africa	S	14	14	100	0	0	0	0	B	.	.	.	.	35.4	23.4	.	.	.	8	57	.	.	.	.	.	.	.	.	.
Stein	Arch Pediatr Adolesc Med	2010	N	.	N	N	Cohort	3	2	3	8	crit ill	2009-07-01	2009-12-01	2009-09-30	N	Asia	Israel	High income Economy	Middle East and North Africa	M	42	42	100	0	0	0	0	P	0	0	42	100	6.9	5.71	.	.	.	.	.	.	.	.	.	.	.	.	.
Al-Lawati	SQU Med J	2010	N	.	Y	Y	Cohort	2	1	3	6	crit ill	2009-07-21	2009-12-23	2009-09-30	N	Asia	Oman	High income Economy	Middle East and North Africa	S	19	19	100	0	0	0	0	B	.	.	.	.	.	.	29	1	78	14	74	.	.	.	.	.	.	.	.
Mady	Journal of Infection and Public Health	2012	N	.	Y	Y	Cohort	3	2	3	8	crit ill	2009-07-01	2010-02-28	2009-10-30	N	Asia	Saudi Arabia	High income Economy	Middle East and North Africa	S	86	86	100	0	0	0	0	B	.	.	.	.	40.8	.	41	29	51	22	28	.	.	.	.	.	.	.	.
Al Subaie	Ann Saudi Med	2012	N	.	N	N	Cohort	3	2	3	8	crit ill	2009-07-01	2009-12-01	2009-09-30	N	Asia	Saudi Arabia	High income Economy	Middle East and North Africa	S	5	5	100	0	0	0	0	P	0	0	5	100	.	.	6	3	14	2	40	.	.	.	.	.	.	.	.
Tabarsi	Annals of Thoracic Medicine	2011	N	N	Y	Y	Cohort	3	2	3	8	crit ill	2009-06-01	2009-12-31	2009-09-15	N	Asia	Iran	Upper Middle income Economy	Middle East and North Africa	S	20	20	100	0	0	0	0	A	20	100	0	0	36.9	12.9	.	.	.	10	50	.	.	.	.	.	.	.	.	.
Louriz	International Archives of Medicine	2010	N	.	Y	Y	Cohort	3	2	3	8	crit ill	2009-06-01	2009-12-01	2009-09-15	N	Africa	Moroco	Lower Middle income Economy	Middle East and North Africa	M	20	20	100	0	0	0	0	B	.	.	.	.	25.9	18.8	.	.	.	8	40	.	.	.	.	.	.	.	.
Abouchacra	Anaesth Pain & Intensive Care	2010	N	.	N	Y	Cohort	3	2	3	8	crit ill	2009-06-01	2009-12-31	2009-09-15	N	Asia	UAE	High income Economy	Middle East and North Africa	M	24	13	100	0	0	0	0	A	13	100	0	0	44.5	18.5	.	.	.	3	12	.	.	.	.	.	.	.	.
Damak	Influenza and other respiratory viruses	2011	Y	.	Y	Y	Cohort	3	2	3	8	crit ill	2009-11-01	2010-01-01	2009-12-15	N	Africa	Tunisia	Upper Middle income Economy	Middle East and North Africa	S	32	.	.	.	.	.	.	B	25	78	7	22	36.1	20.7	.	.	.	14	44	.	.	.	.	.	.	.	4	3
Pereira	Clinical Microbiology and Infection	2011	Y	Y	N	N	Cohort	3	2	3	8	crit ill	.	.	.	NA	NA	31 countries	NA	NA	M	265	265	100	0	0	0	0	A	265	100	0	0	42	16.1	.	.	.	121	46	22	8.7	.	.	.	.	.	.	.
Ariano	CMAJ	2010	Y	Y	N	N	Cohort	3	2	3	8	crit ill	.	.	.	N	NA	Canada/ Spain	High income Economy	NA	M	41	26	63	.	.	.	.	A	41	100	0	0	41	13	.	.	.	26	63	19.4	6.3	.	.	.	.	.	.	.
Kumar	JAMA	2009	Y	Y	N	N	Cohort	3	2	2	7	crit ill	2009-04-16	2009-08-12	2009-06-15	N	North America	Canada	High income Economy	North America	M	168	162	96	6	4	.	.	B	118	70	50	30	32.3	21.4	.	.	.	113	67	19.7	8.7	.	.	.	6.8	3.6	.
Olafson	The Annals of Pharmacotherapy	2012	Y	Y	N	N	Cohort	2	2	3	7	crit ill	2009-04-01	2009-07-30	2009-05-30	N	North America	Canada	High income Economy	North America	S	37	37	100	0	0	0	0	A	37	100	0	0	40	13.7	.	.	.	24	65	18.5	5.3	.	.	.	.	.	.
Sood	American Journal of Kidney Diseases	2010	Y	Y	N	N	Cohort	2	2	3	7	mech vent	2009-04-01	2009-08-27	2009-06-15	N	North America	Canada	High income Economy	North America	M	50	47	94	3	6	.	.	B	.	.	.	.	35.5	15.8	.	.	.	36	72	19.2	6.5	.	.	.	.	.	.
Freed	Can J Anesth	2010	Y	Y	N	N	Cohort	2	2	3	7	non conventional	2009-04-16	2009-08-12	2009-06-15	N	North America	Canada	High income Economy	North America	M	6	6	100	0	0	0	0	B	.	.	.	.	22	15.5	.	.	.	5	83	25	3	.	.	.	.	.	.
Gilca	Influenza and Other Respiratory Viruses	2011	Y	Y	N	N	Cohort	3	2	3	8	crit ill	2009-04-16	2009-07-01	2009-05-30	N	North America	Canada	High income Economy	North America	M	47	47	100	0	0	0	0	B	.	.	.	.	31	.	27	.	.	30	64	.	.	.	.	.	.	.	.
Bagshaw	BMC Nephrology	2013	Y	Y	N	N	Cohort	3	2	3	8	crit ill	2009-04-16	2010-04-12	2009-10-15	N	North America	Canada	High income Economy	North America	M	342	291	85	51	15	0	0	A	342	100	0	0	49.1	15.1	.	.	.	177	52	20.8	9.8	.	.	.	11.2	3.7	.
Jouvet	Pediatr Crit Care Med	2010	N	Y	N	N	Cohort	3	2	3	8	crit ill	2009-04-16	2009-08-15	2009-06-15	N	North America	Canada	High income Economy	North America	M	57	49	86	1	2	7	12	P	0	0	57	100	.	.	5	1	17	31	54	.	.	.	.	.	.	.	.
Campbell	CMAJ	2010	Y	Y	N	N	Cohort	3	2	3	8	crit ill	2009-04-26	2009-09-26	2009-06-30	N	North America	Canada	High income Economy	North America	M	308	308	100	0	0	0	0	B	.	.	.	.	.	.	.	.	.	178	58	.	.	.	.	.	.	.	.
Muscedere	Chest	2013	N	Y	Y	Y	Cohort	3	2	3	8	crit ill	2009-04-20	2010-04-30	2009-10-15	N	North America	Canada	High income Economy	North America	M	681	583	86	98	9	.	.	A	681	100	0	0	47.9	15.1	.	.	.	362	53	21	9.9	.	.	.	9	6.4	9	4
Shahpori	Crit Care Med	2011	Y	Y	N	N	Cohort	3	2	3	8	crit ill	.	.	.	N	North America	Canada	High income Economy	North America	M	85	85	100	0	0	0	0	A	85	100	0	0	.	.	43	16	75	.	46	18.1	8.2	.	.	.	11	.	.
Custodio	Eastern Journal of Medicine	2011	N	.	N	N	Cohort	2	1	2	5	crit ill	2009-04-01	2009-12-31	2009-08-15	N	North America	USA	High income Economy	North America	S	25	25	100	0	0	0	0	P	0	0	25	100	7.6	.	8	0.5	20	12	48	.	.	.	.	.	.	.	.
Hernandez	CID	2011	N	.	N	N	Cohort	1	1	3	5	crit ill	2009-04-01	2009-10-23	2009-07-15	N	North America	USA	High income Economy	North America	M	31	31	100	0	0	0	0	B	20	65	11	36	.	.	.	.	.	13	42	.	.	22	5	37	.	.	.
Turner	RESPIRATORY CARE	2011	N	.	N	N	Case Series	2	1	3	6	non conventional	.	.	.	N	North America	USA	High income Economy	North America	S	7	7	100	0	0	0	0	B	4	57	3	43	21	.	24	7	33	4	57	18.5	.	.	.	.	.	.	.
Martin	Chest	2010	N	.	N	N	Case Series	2	1	3	6	crit ill	2009-04-01	2009-10-31	2009-07-15	N	North America	USA	High income Economy	North America	M	5	5	100	0	0	0	0	A	5	100	0	0	38.2	13.3	.	.	.	3	60	25		.	.	.	.	.	.	.
Louie	PLoS ONE	2012	Y	Y	N	N	Cohort	2	2	3	7	crit ill	2009-04-02	2009-08-09	2009-06-15	N	North America	USA	High income Economy	North America	M	57	57	100	0	0	0	0	B	.	.	.	.	.	.	40	0.4	81	26	46	.	.	.	.	.	.	.	.
Lam	J Intensive Care Med	2011	N	.	N	N	Case Series	2	2	3	7	crit ill	2009-07-01	2009-11-30	2009-09-15	N	North America	USA	High income Economy	North America	S	18	18	100	0	0	0	0	A	18	100	0	0	41	.	.	23	62	.	.	14.7	5.2	.	.	.	.	.	.
Norfolk	Crit Care Med	2010	N	N	N	N	Cohort	2	2	3	7	crit ill	2009-04-01	2009-10-30	2009-07-15	N	North America	USA	High income Economy	North America	S	33	33	100	0	0	0	0	B	12	36	21	74	.	.	.	.	.	.	.	.	.	.	.	.	.	.	.	.
Creanga	American Journal of Obstetrics and Gynecology	2011	Y	Y	N	N	Cohort	2	2	3	7	crit ill	2009-04-14	2010-04-29	2009-10-15	N	North America	USA	High income Economy	North America	M	309	309	100	0	0	0	0	B	.	.	.	.	.	.	.	.	.	309	100	.	.	.	.	.	.	.	.
Ellington	American Journal of Obstetrics and Gynecology	2011	Y	Y	N	N	Cohort	2	2	3	7	crit ill	2009-04-22	2010-03-17	2009-09-30	N	North America	USA	High income Economy	North America	M	71	71	100	0	0	0	0	A	71	100	0	0	.	.	27	16	43	71	100	.	.	.	.	.	.	.	.
Baird Second Wave)	Pediat CCM	2012	N	N	N	N	Cohort	2	2	3	7	crit ill	2010-03-01	2010-03-01	2010-03-15	N	North America	USA	High income Economy	North America	S	15	15	100	0	0	0	0	P	0	0	15	100	.	.	.	.	.	.	.	.	.	.	.	.	.	.	.
Baird (First Wave)	Pediat CCM	2012	Y	N	N	N	Cohort	2	2	3	7	crit ill	2009-04-01	2009-06-01	2009-05-15	N	North America	USA	High income Economy	North America	S	35	35	100	0	0	0	0	P	0	0	35	100	.	.	.	.	.	.	.	.	.	.	.	.	.	.	.
Morgan	Pediatr Crit Care Med	2012	N	N	N	N	Cohort	2	2	3	7	crit ill	2009-05-31	2009-12-30	2009-08-30	N	North America	USA	High income Economy	North America	S	45	45	100	0	0	0	0	P	0	0	45	100	.	.	9	5	13	23	51	.	.	.	.	.	.	.	.	.
Brown	Eur Respir Journal	2011	Y	N	N	N	Case Series	2	2	3	7	crit ill	2009-04-30	2009-05-31	2009-04-30	N	North America	USA	High income Economy	North America	M	23	23	100	0	0	0	0	A	23	100	0	0	41	.	.	36	47	16	70	26	.	.	22	30	.	.	.
Agarwal	American Journal of Roentgenology	2009	Y	N	N	N	Case Series	2	2	3	7	non conventional	2009-04-30	2009-07-17	2009-05-30	N	North America	USA	High income Economy	North America	S	14	14	100	0	0	0	0	B	.	.	.	.	.	.	.	.	.	.	.	.	.	.	.	.	.	.	.
LaBeaud	Ped Infect Dis Journal	2013	N	.	N	N	Cohort	3	2	3	8	crit ill	2009-04-11	2010-02-06	2009-09-15	N	North America	USA	High income Economy	North America	S	47	47	100	0	0	0	0	P	0	0	47	100	1	.	.	1	18	15	32	.	.	.	.		.	.	.
Lai	The American Journal of Medicine	2010	N	.	N	N	Case Series	3	2	3	8	mech vent	2009-06-01	2009-07-30	2009-06-30	N	North America	USA	High income Economy	North America	S	7	.	.	.	.	.	.	A	7	100	0	0	48.3	15.4	.	.	.	1	14	.	.	.	.	.	.	.	.
Bagdure	PLoS ONE	2010	Y	N	N	N	Cohort	3	2	3	8	crit ill	2009-04-30	2009-11-29	2009-07-30	N	North America	USA	High income Economy	North America	S	80	80	100	0	0	0	0	P	0	0	80	100	.	.	6.7	.	.	26	32	.	.	.	.	.	.	.	.
Bramley	Influenza and other respiratory viruses	2012	Y	Y	Y	Y	Cohort	3	2	3	8	crit ill	2009-04-01	2009-10-01	2009-07-15	N	North America	USA	High income Economy	North America	M	154	154	100	0	0	0	0	B	108	71	46	29	.	.	30	14	47	79	51	.	.	.	.	.	.	.	.	.
Lockman	Pediatr Crit Care Med	2010	N	N	N	N	Cohort	3	2	3	8	crit ill	2009-05-31	2009-08-06	2009-06-30	N	North America	USA	High income Economy	North America	S	13	13	100	0	0	0	0	P	0	0	13	100	.	.	13	1	21	5	38	.	.	.	.	.	.	.	.
Venkata	Mayo Clinic Proceedings	2010	N	N	N	N	Cohort	3	2	3	8	crit ill	2009-04-30	2009-12-30	2009-08-15	N	North America	USA	High income Economy	North America	S	29	29	100	0	0	0	0	A	29	100	0	0	45.9	15.6	.	.	.	14	48	73.1	27.4	.	.	.	.	.	6	3
Louie	CID	2012	N	.	Y	Y	Cohort	3	2	3	8	crit ill	2009-04-03	2010-08-10	2009-06-15	N	North America	USA	High income Economy	North America	M	1859	1859	100	0	0	0	0	B	.	.	.	.	.	.	37	0.02	93	893	48	.	.	.	.		.	.	.
Rice	Crit Care Med	2012	N	Y	Y	Y	Cohort	3	2	3	8	crit ill	2009-04-14	2010-04-14	2009-10-15	N	North America	USA	High income Economy	North America	M	683	424	62.1	259	38	0	0	B	.	.	.	.	45.1	16.4	.	13	92	.	55	21.3	9.4	.	.	.	5.9	3.4	.
Wiesen	Annals of Intensive Care	2012	Y	Y	N	N	Cohort	3	2	3	8	mech vent	2009-08-31	2010-02-28	2009-11-15	N	North America	USA	High income Economy	North America	S	23	23	100	0	0	0	0	A	23	100	0	0	44	13	.	.	.	13	57	66	20	.	.	.	8.3	3.4	.
Miller III	Chest	2010	Y	N	N	N	Cohort	3	2	3	8	crit ill	2009-05-18	2009-06-29	2009-05-30	N	North America	USA	High income Economy	North America	M	47	47	100	0	0	0	0	A	47	100	0	0	.	.	34	15	62	27	57	.	.	21	14	26	.	.	7	3
Jain	N Engl J Med	2009	Y	Y	N	N	Cohort	3	2	3	8	crit ill	2009-04-30	2009-06-08	2009-05-15	N	North America	USA	High income Economy	North America	M	67	67	100	0	0	0	0	B	.	.	.	.	.	.	29	1	86	.	.	.	.	.	.	.	.	.	.
Louie	N Engl J Med	2010	Y	Y	N	N	Cohort	3	2	3	8	crit ill	2009-04-23	2009-08-11	2009-06-15	N	North America	USA	High income Economy	North America	M	22	22	100	0	0	0	0	A	22	100	0	0	.	.	.	.	.	.	.	.	.	.	.	.	.	.	.
Randolph	Pediatrics	2011	Y	Y	N	N	Cohort	3	2	3	8	crit ill	2009-04-14	2010-04-14	2009-10-15	N	North America	USA	High income Economy	North America	M	838	545	65	293	35	0	0	P	0	0	838	100	.	.	6	6	20	353	42	.	.	14.5	8	20	.	.	.
Riscili	PLoS ONE	2011	N	.	N	N	Cohort	3	2	3	8	mech vent	2009-10-01	2009-12-31	2009-11-15	N	North America	USA	High income Economy	North America	S	23	14	61	.	.	.	.	A	23	100	0	0	42.5	16.25	.	.	.	.	51	.	.	.	.	.	.	.	3	1
Satterwaithe	Crit Care Med	2010	N	N	Y	N	Cohort	3	2	3	8	crit ill	2009-08-01	2009-10-01	2009-09-15	N	North America	USA	High income Economy	North America	S	23	23	100	0	0	0	0	A	23	100	0	0	47.9	4	.	.	.	14	61	.	.	.	.	.	.	.	.	.
Swati Kumar	Ped Infect Dis Journal	2010	N	N	N	N	Cohort	3	2	3	8	crit ill	2009-04-27	2009-08-30	2009-06-15	N	North America	USA	High income Economy	North America	S	14	14	100	0	0	0	0	P	0	0	14	100	.	.	12.6	.	.	11	79	.	.	.	.	.	.	.	.	.
Jog	Intensive Care Med	2013	N	N	N	Y	Case Series	2	1	3	6	HFOV	.	.	.	N	Asia	India	Lower Middle income Economy	South Asia	S	19	19	100	0	0	0	0	.	.	.	.	.	.	.	.	.	.	.	.	13.25	1.9	.	.	.	.	.	.
Chacko	Journal of Critical Care	2012	Y	N	N	N	Cohort	2	2	3	7	crit ill	2009-09-01	2010-01-01	2009-11-15	N	Asia	India	Lower Middle income Economy	South Asia	S	37	37	100	0	0	0	0	B	.	.	.	.	34	13	.	.	.	25	.	15.4	5.8	.	.	.	6	2.8	.
Samra Tanvir	Indian Journal of Anaesthesia	2011	N	N	N	Y	Cohort	2	2	3	7	mech vent	2009-08-01	2010-05-01	2009-12-30	N	Asia	India	Lower Middle income Economy	South Asia	S	61	61	100	0	0	0	0	A	61	100	0	0	34	12.9	.	.	.	30	49	.	.	.	.	.	7.8	3.5	.	.
Kute	Saudi J. of Kidney Dis transplant	2012	N	N	N	Y	Cohort	2	2	3	7	crit ill	2009-10-01	2010-03-01	2010-06-15	N	Asia	India	Lower Middle income Economy	South Asia	S	20	20	100	0	0	0	0	B	.	.	.	.	43	18	.	.	.	8	40	25.4		25	6	41	9.5	.	9	4
Kumar	N Am J Med Sci	2012	N	N	N	N	Cohort	2	2	3	7	mech vent	2009-08-01	2011-04-01	2009-12-15	N	Asia	India	Lower Middle income Economy	South Asia	S	32	32	100	0	0	0	0	A	32	100	0	0	36	5	.	.	.	21	66	.	.	.	.	.	.	.	.
Ramakrishna	Clinical Microbiology and Infection	2011	Y	N	Y	Y	Cohort	3	2	3	8	crit ill	2009-08-01	2009-12-01	2009-10-15	N	Asia	India	Lower Middle income Economy	South Asia	S	37	37	100	0	0	0	0	A	37	100	0	0	34	13	.	.	.	18	52	15.4	5.8	.	.	.	6	2.8	.	.
Sahoo	Indian J Crit Care Med	2010	N	N	Y	Y	Cohort	3	2	3	8	crit ill	2009-11-01	2010-01-01	2009-12-15	N	Asia	India	Lower Middle income Economy	South Asia	S	7	7	100	0	0	0	0	A	7	100	0	0	.	.	35	24	65	6	86	.	.	9	7	14	.	.	5	1
Chacko J	Indian J Crit Care Med	2010	Y	N	N	N	Cohort	3	2	3	8	crit ill	2009-08-01	2009-10-01	2009-09-15	N	Asia	India	Lower Middle income Economy	South Asia	S	31	31	100	0	0	0	0	A	31	100	0	0	.	.	35	28	43	13	.	13.9	6.9	.	.	.	.	.	.	.
Ramakrishna	Clinical Microbiology and Infection	2011	Y	N	N	N	Cohort	3	2	3	8	crit ill	2010-07-01	2010-10-01	2010-08-30	N	Asia	India	Lower Middle income Economy	South Asia	S	39	39	100	0	0	0	0	A	39	100	0	0	36	14.6	.	.	.	14	40	17	8.5	.	.	.	5.4	3.3	.	.
Anand	Journal of Anaesthisiology and Clinical Physiology	2012	N	N	N	N	Cohort	3	2	3	8	mech vent	2009-07-01	2010-06-01	2009-12-30	N	Asia	India	Lower Middle income Economy	South Asia	S	19	19	100	0	0	0	0	B	.	.	.	.	30	.	.	2	59	12	63	.	.	.	.	.	.	.	.	.
Ramakrishna Kartik	J Glob Infect Dis	2012	N	N	Y	Y	Cohort	3	2	3	8	crit ill	2009-09-01	2009-11-01	2009-10-15	N	Asia	India	Lower Middle income Economy	South Asia	M	106	106	100	0	0	0	0	A	106	100	0	0	35	11.9	.	.	.	64	60	14.4	6.4	.	.	.	5.5	3.1	.
Naseem	Journal of the College of Physicians and Surgeons Pakistan	2011	N	N	N	Y	Cohort	3	2	3	8	mech vent	2009-12-01	2010-05-30	2010-02-28	N	Asia	Pakistan	Lower Middle income Economy	South Asia	S	10	10	100	0	0	0	0	A	10	100	0	0	.	.	.	.	.	.	.	.	.	.	.	.	.	.	.
Blakemore	S Afr J Anaesthesiol Analg	2010	N	.	N	Y	Case Series	2	1	3	6	mech vent	2009-08-01	2009-09-01	2009-08-30	S	Africa	S.Africa	Upper Middle income Economy	Sub-Saharan Africa	M	7	7	100	0	0	0	0	B	6	86	1	14	34.7	.	36	17	54	.	.	.	.	.	.	.	.	.	.	.
Koegelenberg	Q J Med	2010	N	.	N	Y	Case Series	2	1	3	6	mech vent	2009-08-17	2009-09-24	2009-08-30	S	Africa	S.Africa	Upper Middle income Economy	Sub-Saharan Africa	S	19	19	100	0	0	0	0	A	19	100	0	0	39.5	14.8	.	.	.	15	79	18.2	5.1	.	10	30	.	.	.
Gaüzère	Emerging Infectious Diseases	2011	N	.	Y	Y	Case Series	3	2	2	7	crit ill	2009-07-01	2009-09-01	2009-08-15	S	Africa	Reunion Island	High income Economy	Sub-Saharan Africa	M	13	13	100	0	0	0	0	A	13	100	0	0	39.4	19	39	17	69	9	69	.	.	.	.	.	.	.	.
Schellongowski	Wiener klinische wochenschrift	2011	N	N	N	Y	Cohort	3	2	3	8	mech vent	2009-11-18	2010-01-18	2009-12-15	N	Europe	Austria	High income Economy	West Europe	S	17	17	100	0	0	0	0	A	17	100	0	0	.	.	39	29	54	8	47	.	.	.	.	.	.	.	.
Van Lerssel	Acta Clinica Belgica	2012	N	N	Y	Y	Cohort	3	1	3	7	crit ill	2009-05-01	2010-12-01	2010-02-28	N	Europe	Belgium	High income Economy	West Europe	S	16	16	100	0	0	0	0	A	16	100	0	0	42.8	3.05	.	.	.	6	37	23.6	2.2	.	.	.	10	1.4	.	.
Blumental	BMC infectious Diseases	2011	N	N	N	N	Cohort	3	2	3	8	crit ill	2009-07-01	2010-01-31	2009-09-15	N	Europe	Belgium	High income Economy	West Europe	S	21	.	.	.	.	0	0	P	0	0	21	100	.	.	6	4	11	.	.	.	.	.	.	.	.	.	.
Fagnoul	Journal of Critical Care	2013	N	N	N	Y	Cohort	3	2	3	8	crit ill	2009-10-01	2011-03-01	2010-06-30	N	Europe	Belgium	High income Economy	West Europe	S	46	24	52	16	35	6	13	A	46	100	0	0	48	17	.	.	.	24	52	.	.	20	14	26	.	.	.	.
Gubbels	Eurosurveillance	2010	N	Y	Y	Y	Cohort	3	2	3	8	crit ill	2009-11-15	2010-03-21	2010-01-15	N	Europe	Denmark	High income Economy	West Europe	M	53	53	100	0	0	0	0	B	.	.	.	.	.	.	47	3	80	22	42	.	.	.	.	.	.	.	.	.
Petersen	Scand Journal of Infectious Diseases	2011	N	Y	N	Y	Cohort	3	2	3	8	mech vent	2009-07-01	2010-04-01	2009-11-30	N	Europe	Denmark	High income Economy	West Europe	S	21	21	100	0	0	0	0	B	.	.	.	.	.	.	50	6	69	9	43	.	.	.	.	.	.	.	.	.
Linko	Acta Anaesthesiol Scand	2011	N	N	Y	Y	Cohort	3	2	3	8	crit ill	2009-10-01	2009-12-01	2009-11-15	N	Europe	Finland	High income Economy	West Europe	M	132	132	100	0	0	0	0	A	132	100	0	0	.	.	.	.	.	47	36	.	.	.	.	.	.	.	.	.
Bessereau	Annales Francaises d’Anesthesie et de Reanimation	2010	N	.	N	N	Case Series	2	1	2	5	non conventional	2009-10-31	2009-12-19	2009-11-15	N	Europe	France	High income Economy	West Europe	M	8	.	.	.	.	.	.	A	8	100	0	0	.	.	.	.	.	6	75	.	.	.	.	.	.	.	.
Camous	Crit Care	2010	N	.	N	N	Case Series	2	1	2	5	crit ill	.	.	.	N	Europe	France	High income Economy	West Europe	S	10	10	100	0	0	0	0	.	.	.	.	.	.	.	.	.	.	.	.	.	.	.	.	.	.	.	.
Dubar	PLoS ONE	2010	N	.	N	N	Cohort	2	2	3	7	crit ill	2009-08-01	2009-12-31	2009-10-15	N	Europe	France	High income Economy	West Europe	M	40	.	.	.	.	.	.	A	40	100	0	0	.	.	28	17	45	40	100	.	.	.	.	.	.	.	2	0
Cuquemelle	Intensive Care Med	2011	Y	.	N	N	Case Series	2	2	3	7	crit ill	2009-11-01	2010-04-30	2010-01-30	N	Europe	France	High income Economy	West Europe	M	103	.	.	.	.	.	.	A	103	100	0	0	.	.	.	.	.	.	.	.	.	.	.	.	.	.	.
Brun-Buisson	Am J Respir Crit Care Med	2011	Y	Y	N	N	Cohort	3	2	3	8	mech vent	2009-11-01	2010-03-01	2010-01-15	N	Europe	France	High income Economy	West Europe	M	208	208	100	0	0	0	0	A	208	100	0	0	.	.	47	35	55	103	50	.	.	.	.	.	.	.	.
Beurtheret	European Journal of Cardio-Thoracic Surgery	2012	N	.	N	N	Cohort	3	2	3	8	non conventional	2009-10-01	2010-02-28	2009-12-15	N	Europe	France	High income Economy	West Europe	S	12	12	100	0	0	0	0	A	12	100	0	0	33	12	.	.	.	8	67	18.9	7.2	.	.	.	9.8	5.1	.	.
Roch	Intensive Care Med	2010	N	.	N	N	Cohort	3	2	3	8	non conventional	2009-10-01	2010-01-31	2009-11-30	N	Europe	France	High income Economy	West Europe	S	18	18	100	0	0	0	0	.	.	.	.	.	.	.	.		.	.	.	.	.	.	.	.	.	.	.
Fuhrman	Epidemiol Infect	2011	N	Y	Y	Y	Cohort	4	2	3	9	crit ill	2009-07-01	2010-02-15	2009-10-30	N	Europe	France	High income Economy	West Europe	M	1065	1065	100	0	0	0	0	A	1065	100	0	0	.	.	49	35	58	503	47	.	.	.	.	.	.	.	.	.
Pham	Am J Respir Crit Care Med	2013	N	Y	N	Y	Cohort	4	2	3	9	non conventional	2009-07-29	2010-03-26	2009-11-15	N	Europe	France	High income Economy	West Europe	M	123	.	.	.	.	.	.	A	123	100	0	0	43	13	.	.	.	62	50	.	.	.	.	.	9.5	4	.
Pabst	European Journal of Internal Medicine	2011	N	.	N	Y	Case Series	2	1	3	6	mech vent	2009-11-01	2011-01-01	2010-05-15	N	Europe	Germany	High income Economy	West Europe	S	8	8	100	0	0	0	0	A	8	100	0	0	43	7.9	.	.	.	3	38	.	.	.	.	.	.	.	.
Altmann	Emerging Infectious Diseases	2011	N	Y	N	N	Cohort	2	2	3	7	crit ill	2009-09-01	2010-02-01	2009-11-30	N	Europe	Germany	High income Economy	West Europe	M	89	89	100	0	0	0	0	P	0	0	89	100	.	.	4.5	1.3	9.3	37	40	.	.	.	.	.	.	.	.
Adlhoch	Online Influenza Journal	2012	N	.	Y	Y	Cohort	3	2	3	8	crit ill	2009-11-01	2010-03-01	2010-01-15	N	Europe	Germany	High income Economy	West Europe	M	59	59	100	0	0	0	0	B	.	.	.	.	.	.	.	.	.	20	34	.	.	.	.	.	.	.	.
Efstathiou	MMWR	2010	N	Y	Y	Y	Cohort	2	1	3	6	crit ill	2009-05-18	2010-02-28	2009-09-30	N	Europe	Greece	High income Economy	West Europe	M	294	294	100	0	0	0	0	B	.	.	.	.	.	.	.	.	.	.	.	.	.	.	.	.	.	.	.
OBrien	Irish Journal of Medical Science	2011	N	N	N	Y	Cohort	2	2	3	7	mech vent	2009-07-01	2009-11-01	2009-09-15	N	Europe	Ireland	High income Economy	West Europe	S	5	5	100	0	0	0	0	B	.	.	.	.	.	.	.	.	.	.	.	.	.	.	.	.	.	.	.
Nicolay	Critical Care and Resuscitation	2010	N	N	Y	Y	Cohort	3	2	3	8	crit ill	2009-07-15	2010-05-30	2009-12-15	N	Europe	Ireland	High income Economy	West Europe	M	76	76	100	0	0	0	0	A	76	100	0	0	.	.	43	30	56	38	49	.	.	.	.	.	.	.	5.9	0
Cullen	Eurosurveillance	2009	N	Y	Y	Y	Cohort	3	2	3	8	crit ill	2009-04-28	2009-10-03	2009-07-15	N	Europe	Ireland	High income Economy	West Europe	M	19	19	100	0	0	0	0	B	.	.	.	.	.	.	.	.	.	.	.	.	.	.	.	.	.	.	.
D’Ancona	CardioVascular and Thoracic Surgery	2011	Y	.	N	N	Case Series	2	1	2	5	non conventional	2009-11-01	2010-01-01	2009-12-15	N	Europe	Italy	High income Economy	West Europe	M	10	0	0	0	0	10	100	A	10	100	0	0	.	.	36	23.55	.	3	30	.	.	.	.	.	.	.	.
Grasseli	Minerva Anestesiol	2011	Y	.	N	N	Case Series	2	1	3	6	crit ill	2009-08-01	2010-01-01	2009-10-30	N	Europe	Italy	High income Economy	West Europe	S	19	19	100	0	0	0	0	B	13	68	6	32	.	.	.	.	.	8	42	.	.	.	.	.	.	.	.
Grasso	Intensive Care Med	2012	Y	.	N	N	Cohort	2	1	3	6	non conventional	2009-10-01	2010-01-01	2009-11-30	N	Europe	Italy	High income Economy	West Europe	S	14	14	100	0	0	0	0	A	14	100	0	0	.	.	.	.	.	.	.	.	.	18	9	27	.	.	.
Bassetti	Clinical Microbiology and Infection	2010	Y	.	N	N	Cohort	3	1	3	7	crit ill	2009-07-01	2009-11-01	2009-09-15	N	Europe	Italy	High income Economy	West Europe	S	10	10	100	0	0	0	0	A	10	100	0	0	.	.	43.5	20	79	.	.	.	.	.	.	.	.	.	.
Patroniti	Intensive Care Med	2011	N	.	N	N	Cohort	2	2	3	7	non conventional	2009-08-01	2010-03-01	2009-11-30	N	Europe	Italy	High income Economy	West Europe	M	49	49	100	0	0	0	0	A	49	100	0	0	.	.	39	32	46	21	43	.	.	.	.	.	.	.	7	6
Cianchi	BMC Pulmonary Medicine	2011	Y	.	N	N	Cohort	2	2	3	7	non conventional	2009-09-01	2010-01-01	2009-11-15	N	Europe	Italy	High income Economy	West Europe	S	12	12	100	0	0	0	0	A	12	100	0	0	.	.	44.5	36.8	48.8	4	33	.	.	.	.	.	.	.	.
Bertolini	Intensive Care Med	2011	N	Y	Y	Y	Cohort	3	2	3	8	crit ill	2009-10-01	2010-04-01	2010-01-15	N	Europe	Italy	High income Economy	West Europe	M	319	297	95	0	0	.	.	B	.	.	.	.	48.9	15.5	48	.	.	.	43	.	.	.	.	.	.	.	.
Nicolini	J Bras Pneumol	2011	Y	.	N	N	Cohort	3	2	3	8	mech vent	2009-09-01	2010-01-01	2009-11-15	N	Europe	Italy	High income Economy	West Europe	S	9	9	100	0	0	0	0	A	9	100	0	0	36.37	13.23	.	.	.	4	44	24.78	9.79	.	.	.	.	.	.
Van Zwol	Clin Pediatrics	2010	Y	N	N	N	Cohort	2	2	3	7	mech vent	2009-08-01	2009-12-01	2009-10-15	N	Europe	Netherlands	High income Economy	West Europe	S	13	13	100	0	0	0	0	P	0	0	13	100	.	.	.	.	.	4	31	.	.	.	.	.	.	.	.
Brandsaeter	BMC infectious Disease	2011	N	N	Y	Y	Cohort	3	2	3	8	crit ill	2009-07-15	2009-11-30	2009-09-15	N	Europe	Norway	High income Economy	West Europe	S	17	17	100	0	0	0	0	A	17	100	0	0	.	.	41	19	69	9	53	.	.	.	.	.	.	.	.
Roncon-Albuquerque	Journal of Critical Care	2012	N	N	N	Y	Cohort	2	1	3	6	non conventional	2009-11-01	2011-04-01	2010-07-30	N	Europe	Portugal	High income Economy	West Europe	S	10	10	100	0	0	0	0	A	10	100	0	0	.	.	40	36	47	4	40	.	.	.	.	.	.	.	.	.
Rello	Crit Care	2009	Y	Y	N	N	Case Series	2	1	2	5	crit ill	2009-04-01	2009-07-01	2009-05-30	N	Europe	Spain	High income Economy	West Europe	M	32	32	100	0	0	0	0	A	32	100	0	0	40	13.9	36	31	52	11	27	13.8	6.4	.	.	.	7.1	3.3	.
Masclans	Clin Micro and Infection	2013	Y	Y	N	N	Cohort	2	1	3	6	crit ill	.	.	.	N	Europe	Spain	High income Economy	West Europe	M	177	177	100	0	0	0	0	A	177	100	0	0	.	.	44	33	53	77	44	.	.	12	9	16	.	.	4	3
Borgatta	Intensive Care Med	2012	Y	Y	N	N	Cohort	2	1	3	6	crit ill	2009-06-01	2010-02-01	2009-10-15	N	Europe	Spain	High income Economy	West Europe	M	505	505	100	0	0	0	0	A	505	100	0	0	.	.	43	33	54	205	44	.	.	.	.	.	.	.	4	3
Belenguer.Muncharaz	Med Intensiva	2011	N	N	N	N	Cohort	2	1	3	6	crit ill	2009-08-01	2010-01-01	2009-10-30	N	Europe	Spain	High income Economy	West Europe	S	10	.	.	.	.	.	.	A	10	100	0	0	.	.	38	27	47	5	50	.	.	8	7	16	.	.	4	3
Caler	European Journal of Internal Medicine	2010	Y	N	N	N	Case Series	2	1	3	6	crit ill	.	.	.	N	Europe	Spain	High income Economy	West Europe	S	15	15	100	0	0	0	0	A	15	100	0	0	.	.	37	8	28	.	67	13	5.6	.	.	.	6.13	3.85	.
Pérez Navero	An Pediatr	2011	N	N	N	N	Case Series	2	1	3	6	crit ill	2009-10-01	2010-02-01	2009-12-15	N	Europe	Spain	High income Economy	West Europe	S	6	6	100	0	0	0	0	P	0	0	6	100	.	.	.		.	.	.	.	.	.	.	.	.	.	.
Cordero	Clinical Microbiology and Infection	2012	N	N	N	N	Cohort	2	1	3	6	crit ill	2009-06-01	2010-01-01	2009-09-30	N	Europe	Spain	High income Economy	West Europe	M	7	7	100	0	0	0	0	A	7	100	0	0	.	.	.	.	.	.	.	.	.	12	8	24	.	.	.	.
Lopez-Delgado	Swiss Med Wkly	2013	N	N	N	N	Cohort	2	1	3	6	crit ill	2009-08-01	2011-03-01	2010-05-30	N	Europe	Spain	High income Economy	West Europe	M	60	60	100	0	0	0	0	A	60	100	0	0	49.2	14	.	.	.	22	37	13.3	7	.	.	.	5.4	3.1	.
Piacentini	Journal of Critical Care	2011	N	N	N	N	Cohort	2	2	3	7	crit ill	2009-09-01	2009-12-01	2009-10-30	N	Europe	Spain	High income Economy	West Europe	S	10	10	100	0	0	0	0	A	10	100	0	0	49.1	1	.	.	.	2	20	.	.	.	.	.	7.6	3	.
González.Vélez	Med Intensiva	2011	N	N	N	N	Cohort	3	1	3	7	crit ill	2009-07-01	2009-12-01	2009-09-30	N	Europe	Spain	High income Economy	West Europe	S	19	19	100	0	0	0	0	B	.	.	.	.	.	.	46	1	72	.	.	.	.	.	.	.	.	.	.
Maravi-Poma	Crit Care Med	2011	Y	Y	N	N	Cohort	2	2	3	7	crit ill	2009-04-01	2010-02-01	2009-10-15	N	Europe	Spain	High income Economy	West Europe	M	50	50	100	0	0	0	0	A	50	100	0	0	.	.	31	17	43	50	100	.	.	10	3	26	.	.	.	.
Martin-Loeches	Chest	2011	Y	Y	N	N	Cohort	2	2	3	7	crit ill	2009-04-01	2009-12-01	2009-08-15	N	Europe	Spain	High income Economy	West Europe	M	113	113	100	0	0	0	0	A	113	100	0	0	47.5	15.7	.	.	.	44	39	16.1	7.3	.	.	.	7	3.8	.
Diaz	Chest	2011	Y	Y	N	N	Cohort	2	2	3	7	crit ill	2009-04-01	2010-01-01	2009-08-30	N	Europe	Spain	High income Economy	West Europe	M	415	415	100	0	0	0	0	A	415	100	0	0	43	14.2	.	.	.	174	42	13.4	7	.	.	.	.	.	.
Diaz	Journal of Infection	2012	Y	Y	N	N	Cohort	2	2	3	7	crit ill	2009-04-01	2009-12-01	2009-08-15	N	Europe	Spain	High income Economy	West Europe	M	372	372	100	0	0	0	0	A	372	100	0	0	43.35	13.25	.	.	.	167	45	12.8	6.54	.	.	.	5.16	3.06	.
Martin Loeches	Crit Care	2011	Y	Y	N	N	Cohort	2	2	3	7	crit ill	2009-04-01	2009-12-01	2009-08-15	N	Europe	Spain	High income Economy	West Europe	M	118	118	100	0	0	0	0	A	118	100	0	0	44.9	15.2	.	.	.	41	35	19.1	8.4	.	.	.	8.7	4.2	.
Bonastre	Med Intensiva	2012	Y	Y	N	Y	Cohort	2	2	3	7	non conventional	2009-12-01	2010-01-01	2009-12-30	N	Europe	Spain	High income Economy	West Europe	M	9	9	100	0	0	0	0	A	9	100	0	0	.	.	36	27.5	42	4	45	.	.	15	12	24	.	.	5.5	4
Hernandez-Bou	Pediatric Emergency Care	2013	N	N	N	N	Cohort	2	2	3	7	crit ill	2009-08-01	2009-12-01	2009-10-15	N	Europe	Spain	High income Economy	West Europe	M	54	54	100	0	0	0	0	P	0	0	52	100	.	.	.	.	.	.	.	.	.	.	.	.	.	.	.
del Rosal	Influenza and other respiratory viruses	2011	N	N	N	N	Cohort	2	2	3	7	crit ill	2009-05-01	2009-11-01	2009-08-15	N	Europe	Spain	High income Economy	West Europe	M	51	51	100	0	0	0	0	P	0	0	51	100	4.4	3.7	.	.	.	22	43	.	.	.	.	.	.	.	.
Rello	Journal of Critical Care	2012	N	N	N	N	Cohort	3	2	3	8	crit ill	2009-09-01	2011-01-01	2010-05-15	N	Europe	Spain	High income Economy	West Europe	S	35	35	100	0	0	0	0	A	35	100	0	0	.	.	43	33	53	16	47	.	.	12.5	9	24	.	.	4	3
Garnacho-Montero	JAGS	2013	N	N	N	N	Cohort	3	2	3	8	crit ill	2009-05-01	2011-01-01	2010-03-15	N	Europe	Spain	High income Economy	West Europe	M	129	129	100	0	0	0	0	A	129	100	0	0	.	.	72	68	77	42	33	.	.	18	15	23	.	.	4	2
Rodriguez	J Antimicro Chemo	2011	Y	Y	N	N	Cohort	3	2	3	8	crit ill	2009-04-01	2009-12-01	2009-08-15	N	Europe	Spain	High income Economy	West Europe	M	657	657	100	0	0	0	0	A	657	100	0	0	44.7	14.6	.	.	.	279	43	13.9	7.1	.	.	.	5.5	3.6	.
Cilloniz	Journal of Infection	2012	N	N	N	N	Cohort	3	2	3	8	crit ill	2009-05-01	2010-02-01	2009-09-30	N	Europe	Spain	High income Economy	West Europe	M	38	38	100	0	0	0	0	A	38	100	0	0	.	.	.	.	.	.	.	.	.	.	.	.	.	.	.
Martin-Loeches	Crit Care	2011	N	Y	Y	Y	Cohort	4	2	3	9	crit ill	2009-06-01	2009-12-01	2009-09-15	N	Europe	Spain	High income Economy	West Europe	M	648	648	100	0	0	0	0	A	648	100	0	0	44.7	14.6	.	.	.	274	43	13.9	7.2	.	.	.	5.6	3.6	.
Holzgraefe	Minerva Anestesiol	2010	N	N	N	Y	Cohort	2	1	3	6	non conventional	2009-07-01	2010-01-31	2009-10-15	N	Europe	Sweden	High income Economy	West Europe	S	13	13	100	0	0	0	0	A	13	100	0	0	.	.	.	.	.	5	38	.	.	.	.	.	.	.	.
Brink	Acta Anaesthesiol Scand	2012	Y	Y	Y	Y	Cohort	3	2	2	7	crit ill	2009-08-01	2010-02-28	2009-10-15	N	Europe	Sweden	High income Economy	West Europe	M	126	126	100	0	0	0	0	B	110	87	16	13	.	.	44	28	56	.	44	.	.	.	.	.	.	.	.	.
Rhedin	PLoS ONE	2012	Y	N	N	N	Cohort	3	1	3	7	crit ill	2009-07-01	2009-12-30	2009-09-30	N	Europe	Sweden	High income Economy	West Europe	S	7	7	100	0	0	0	0	P	0	0	7	100	.	.	.	.	.	.	.	.	.	.	.	.	.	.	.
Yeung	Crit Care	2009	N	.	N	N	Case Series	2	1	2	5	mech vent	2009-06-01	2009-09-01	2009-07-30	N	Europe	UK	High income Economy	West Europe	S	7	7	100	0	0	0	0	A	7	100	0	0	.	.	35	30	48	4	57	16	2	.	.	.	.	.	.	.
Scriven	Clinical Medicine	2009	N	.	N	N	Case Series	2	1	2	5	mech vent	2009-06-07	2009-07-15	2009-06-30	N	Europe	UK	High income Economy	West Europe	S	5	5	100	0	0	0	0	A	5	100	0	0	.	.	.	.	.	4	80	.	.	.	.	.	.	.	.
Lister	Lancet	2009	Y	.	N	N	Case Series	2	1	2	5	crit ill	2009-06-01	2009-07-01	2009-06-30	N	Europe	UK	High income Economy	West Europe	M	13	13	100	0	0	0	0	P	0	0	13	100	.	.	9	1	13	6	46	.	.	.	.	.	.	.	.	.
Lazoura	Journal of Critical Care	2012	N	.	N	Y	Cohort	2	2	3	7	mech vent	2009-10-01	2011-01-01	2009-11-30	N	Europe	UK	High income Economy	West Europe	S	33	33	100	0	0	0	0	A	33	100	0	0	.	.	33	19	63	17	52	.	.	.	.	.	.	.	.	.
Adeniji	Crit Care	2011	N	.	N	N	Cohort	3	2	3	8	mech vent	2009-05-01	2010-02-01	2009-09-30	N	Europe	UK	High income Economy	West Europe	S	19	19	100	0	0	0	0	A	19	100	0	0	.	.	53	18	71	10	53	.	.	.	.	.	.	.	.	.
Noah	JAMA	2011	N	Y	N	Y	Cohort	3	2	3	8	non conventional	2009-09-01	2010-01-01	2009-11-15	N	Europe	UK	High income Economy	West Europe	M	80	61	76	19	24	0	0	A	80	100	0	0	.	.	34	28	46	50	62	.	.	.	.	.	.	.	9	7
Knight	British Hournal of Obstetrics and Gynecology	2010	N	Y	Y	Y	Cohort	2	2	3	7	crit ill	2009-09-01	2010-01-31	2009-11-15	N	Europe	UK	High income Economy	West Europe	M	57	57	100	0	0	0	0	A	57	100	0	0	.	.	.	.	.	57	100	.	.	.	.	.	.	.	.	.
Funk	Can J Anesth	2013	Y	N	N	N	Cohort	2	2	3	7	non conventional	.	.	.	N	North America	Canada	High income Economy	North America	S	9	9	100	0	0	0	0	A	9	100	0	0	24.7	8.8	.	.	.	6	66	21.9	7.6	.	.	.	.	.	.	.
Topfer	Journal of Critical Care	2014	N	N	N	Y	Cohort	2	2	3	7	mech vent	2009-04-30	2010-12-31	2009-12-31	N	Europe	Germany	High income Economy	West Europe	S	21	21	100	0	0	0	0	A	21	100	0	0	.	.	39	29	58	7	33	.	.	.	.	.	.	.	10	9
Cruz-Lagunas	Experimental and Molecular Pathology	2014	Y	N	N	Y	Cohort	2	2	3	7	mech vent	2009-04-01	30-sep--2009	2009-06-30	N	North America	Mexico	Upper Middle income Economy	Latin America and Caribbean	S	17	17	100	0	0	0	0	A	17	100	0	0	41.4	11.8	.	.	.	4	24	21.4	5.3	.	.	.	.	.	.	.
Rohani	Journal of Intensive Care Mediicne	2016	Y	N	N	N	Cohort	2	2	3	7	crit ill	2009-06-01	2009-11-30	2009-08-30	N	North America	USA	High income Economy	North America	S	18	18	100	0	0	0	0	A	18	100	0	0	41	13	.	.	.	8	45	.	.	.	.	.	.	.	.	.
Payet	Medecine et maladiesinfectieuses	2013	Y	N	N	N	Cohort	2	2	3	7	crit ill	2009-09-01	2010-01-31	2009-11-15	N	Europe	France	High income Economy	West Europe	S	16	16	100	0	0	0	0	A	16	100	0	0	.	.	.	.	.	7	44	.	.	.	.	.	.	.	.	.
Rao	Journal of Clinical Virology	2015	Y	N	N	N	Cohort	2	2	3	7	crit ill	2009-05-01	2009-12-30	2009-09-30	N	North America	USA	High income Economy	North America	S	69	69	100	0	0	0	0	P	0	0	69	100	.	.	8	4	13	25	36	.	.	.	.	.	.	.	.	.
Nermin	African Health Sciences	2015	N	N	y	Y	Cohort	2	2	3	7	crit ill	2009-11-01	2010-02-28	2009-12-31	N	Europe	Turkey	High income Economy	Eastern Europe	S	23	23	100	0	0	0	0	A	23	100	0	0	.	.	37	17	82	15	65	.	.	19	5	39	.	.	.	.
[truncated: 81 more columns]
